# Supplementary material for: Comparison of normalization approaches for gene expression studies completed with high-throughput sequencing
Source: PLoS One. 2018 Oct 31;13(10):e0206312. doi: 10.1371/journal.pone.0206312 (PMC6209231; doi:10.1371/journal.pone.0206312)
Supplement: S1 Table — (XLSX) [file pone.0206312.s007.xlsx]

## Sheet: Sheet1
S1 Table: Simulation study parameters.
Simulation Scenarios	Batch Variable	Primary Biological Variable	G	DE genes	N	K	L	J	μ	σ
Scenario I	Binary	NA	1000	0.03	20	2	2	1	0	2	Bernoulli Distribution
Scenario I	Binary	NA	1000	0.05	20	2	2	1	0	2	Bernoulli Distribution
Scenario I	Binary	NA	1000	0.1	20	2	2	1	0	2	Bernoulli Distribution
Scenario I	Binary	NA	1000	0.15	20	2	2	1	0	2	Bernoulli Distribution
Scenario I	Binary	NA	1000	0.03	50	2	2	1	0	2	Bernoulli Distribution
Scenario I	Binary	NA	1000	0.05	50	2	2	1	0	2	Bernoulli Distribution
Scenario I	Binary	NA	1000	0.1	50	2	2	1	0	2	Bernoulli Distribution
Scenario I	Binary	NA	1000	0.15	50	2	2	1	0	2	Bernoulli Distribution
Scenario I	Binary	NA	1000	0.03	100	2	2	1	0	2	Bernoulli Distribution
Scenario I	Binary	NA	1000	0.05	100	2	2	1	0	2	Bernoulli Distribution
Scenario I	Binary	NA	1000	0.1	100	2	2	1	0	2	Bernoulli Distribution
Scenario I	Binary	NA	1000	0.15	100	2	2	1	0	2	Bernoulli Distribution
Scenario I	Binary	NA	1000	0.03	200	2	2	1	0	2	Bernoulli Distribution
Scenario I	Binary	NA	1000	0.05	200	2	2	1	0	2	Bernoulli Distribution
Scenario I	Binary	NA	1000	0.1	200	2	2	1	0	2	Bernoulli Distribution
Scenario I	Binary	NA	1000	0.15	200	2	2	1	0	2	Bernoulli Distribution
Scenario I	Continuous	NA	1000	0.03	20	2	N	1	0	6	Standard Uniform Distribution
Scenario I	Continuous	NA	1000	0.05	20	2	N	1	0	6	Standard Uniform Distribution
Scenario I	Continuous	NA	1000	0.1	20	2	N	1	0	6	Standard Uniform Distribution
Scenario I	Continuous	NA	1000	0.15	20	2	N	1	0	6	Standard Uniform Distribution
Scenario I	Continuous	NA	1000	0.03	50	2	N	1	0	6	Standard Uniform Distribution
Scenario I	Continuous	NA	1000	0.05	50	2	N	1	0	6	Standard Uniform Distribution
Scenario I	Continuous	NA	1000	0.1	50	2	N	1	0	6	Standard Uniform Distribution
Scenario I	Continuous	NA	1000	0.15	50	2	N	1	0	6	Standard Uniform Distribution
Scenario I	Continuous	NA	1000	0.03	100	2	N	1	0	6	Standard Uniform Distribution
Scenario I	Continuous	NA	1000	0.05	100	2	N	1	0	6	Standard Uniform Distribution
Scenario I	Continuous	NA	1000	0.1	100	2	N	1	0	6	Standard Uniform Distribution
Scenario I	Continuous	NA	1000	0.15	100	2	N	1	0	6	Standard Uniform Distribution
Scenario I	Continuous	NA	1000	0.03	200	2	N	1	0	6	Standard Uniform Distribution
Scenario I	Continuous	NA	1000	0.05	200	2	N	1	0	6	Standard Uniform Distribution
Scenario I	Continuous	NA	1000	0.1	200	2	N	1	0	6	Standard Uniform Distribution
Scenario I	Continuous	NA	1000	0.15	200	2	N	1	0	6	Standard Uniform Distribution
Simulation Scenarios	Batch Variable	Primary Biological Variable	G	DE genes	N	K	L	J	μ	σ		μ	σ
Scenario I	Binary and Continuous	NA	1000	0.03	20	2	N	2	0	2	Bernoulli Distribution	0	6	Standard Uniform Distribution
Scenario I	Binary and Continuous	NA	1000	0.05	20	2	N	2	0	2	Bernoulli Distribution	0	6	Standard Uniform Distribution
Scenario I	Binary and Continuous	NA	1000	0.1	20	2	N	2	0	2	Bernoulli Distribution	0	6	Standard Uniform Distribution
Scenario I	Binary and Continuous	NA	1000	0.15	20	2	N	2	0	2	Bernoulli Distribution	0	6	Standard Uniform Distribution
Scenario I	Binary and Continuous	NA	1000	0.03	50	2	N	2	0	2	Bernoulli Distribution	0	6	Standard Uniform Distribution
Scenario I	Binary and Continuous	NA	1000	0.05	50	2	N	2	0	2	Bernoulli Distribution	0	6	Standard Uniform Distribution
Scenario I	Binary and Continuous	NA	1000	0.1	50	2	N	2	0	2	Bernoulli Distribution	0	6	Standard Uniform Distribution
Scenario I	Binary and Continuous	NA	1000	0.15	50	2	N	2	0	2	Bernoulli Distribution	0	6	Standard Uniform Distribution
Scenario I	Binary and Continuous	NA	1000	0.03	100	2	N	2	0	2	Bernoulli Distribution	0	6	Standard Uniform Distribution
Scenario I	Binary and Continuous	NA	1000	0.05	100	2	N	2	0	2	Bernoulli Distribution	0	6	Standard Uniform Distribution
Scenario I	Binary and Continuous	NA	1000	0.1	100	2	N	2	0	2	Bernoulli Distribution	0	6	Standard Uniform Distribution
Scenario I	Binary and Continuous	NA	1000	0.15	100	2	N	2	0	2	Bernoulli Distribution	0	6	Standard Uniform Distribution
Scenario I	Binary and Continuous	NA	1000	0.03	200	2	N	2	0	2	Bernoulli Distribution	0	6	Standard Uniform Distribution
Scenario I	Binary and Continuous	NA	1000	0.05	200	2	N	2	0	2	Bernoulli Distribution	0	6	Standard Uniform Distribution
Scenario I	Binary and Continuous	NA	1000	0.1	200	2	N	2	0	2	Bernoulli Distribution	0	6	Standard Uniform Distribution
Scenario I	Binary and Continuous	NA	1000	0.15	200	2	N	2	0	2	Bernoulli Distribution	0	6	Standard Uniform Distribution
Simulation Scenarios	Batch Variable	Primary Biological Variable	G	DE genes	N	K	L	J	μ	σ		μ	σ		μ	σ
Scenario II	Binary and Continuous	Binary	1000	0.03	50	2	2 & N	3	0	2	Bernoulli Distribution	0	6	Standard Uniform Distribution	0	2	Bernoulli Distribution
Scenario II	Binary and Continuous	Binary	1000	0.05	50	2	2 & N	3	0	2	Bernoulli Distribution	0	6	Standard Uniform Distribution	0	2	Bernoulli Distribution
Scenario II	Binary and Continuous	Binary	1000	0.1	50	2	2 & N	3	0	2	Bernoulli Distribution	0	6	Standard Uniform Distribution	0	2	Bernoulli Distribution
Scenario II	Binary and Continuous	Binary	1000	0.15	50	2	2 & N	3	0	2	Bernoulli Distribution	0	6	Standard Uniform Distribution	0	2	Bernoulli Distribution
Scenario II	Binary and Continuous	Binary	1000	0.03	200	2	2 & N	3	0	2	Bernoulli Distribution	0	6	Standard Uniform Distribution	0	2	Bernoulli Distribution
Scenario II	Binary and Continuous	Binary	1000	0.05	200	2	2 & N	3	0	2	Bernoulli Distribution	0	6	Standard Uniform Distribution	0	2	Bernoulli Distribution
Scenario II	Binary and Continuous	Binary	1000	0.1	200	2	2 & N	3	0	2	Bernoulli Distribution	0	6	Standard Uniform Distribution	0	2	Bernoulli Distribution
Scenario II	Binary and Continuous	Binary	1000	0.15	200	2	2 & N	3	0	2	Bernoulli Distribution	0	6	Standard Uniform Distribution	0	2	Bernoulli Distribution
Parameter	Definition
G	total number of genes, g=1,…,G
N	total number of samples, n=1,…,N
K	total umber of group of primary biological variable, k=1,…,K
L	total number of group of batch variable, l=1,…,L. In continuous batch variable, N=L
J	total number of batch and primary variable in the study, j=1,…,J
	jth vector of effects for batch or primary biological variable, j=1,…,J
	jth vector to generate the batch variable or primary biological variable, j=1,…,J
